# Supplementary material for: Bidirectional screening and testing for TB and COVID-19 among outpatient department attendees: outcome of an initial intervention in Ghana
Source: BMC Infect Dis. 2023 Apr 17;23:236. doi: 10.1186/s12879-023-08208-w (PMC10107550; doi:10.1186/s12879-023-08208-w)
Supplement: Supplementary file 1 — Supplementary Material 1 [file 12879_2023_8208_MOESM1_ESM.xlsx]

## Sheet: TB COVID 
NTP Bidirectonal Testing for TB and COVID 19 Greater Accra Region From January to March 2021
S/N	Patient ID	Demography			Reason(s) for Visiting the Hospital	ICF Information			Exposure to a known COVID -19	Symptoms		Sample Type		COVID -19 Results	MTB Result
		Age	Sex	Traceable Address		Do You Cough	Previous History of TB Infection	Exposure to TB Medication				Naso/Oro-pharyngeal	Sputum	Naso/Oro-pharyngeal	Sputum
1		45	F	Mamprobi	For Medical care	Yes	NO	NO	unknown	cough		Oro-pharyngeal	Sputum	Negative	MTB not detected
2		50	M	Mamprobi	For Medical care	Yes	NO	NO	unknown	cough		Oro-pharyngeal	Sputum	Negative	MTB not detected
3		29	M	Mataheko	For Medical care	Yes	NO	NO	unknown	cough		Oro-pharyngeal	Sputum	Negative	MTB not detected
4		40	M	Dansoman	For Medical care	Yes	NO	NO	unknown	cough		Oro-pharyngeal	Sputum	Negative	MTB detected
5		48	M	Chorkor Santana	For Medical care	Yes	NO	NO	unknown	cough		Oro-pharyngeal	Sputum	Negative	MTB detected
6		35	F	Mamprobi	For Medical care	Yes	NO	NO	unknown	cough		Oro-pharyngeal	Sputum	Negative	MTB not detected
7		39	M	Mamprobi	For Medical care	Yes	NO	NO	unknown	cough		Oro-pharyngeal	Sputum	Negative	MTB not detected
8		41	M	Mamprobi Sempe	For Medical care	Yes	NO	NO	unknown	cough		Oro-pharyngeal	Sputum	Negative	MTB not detected
9		49	M	Mamprobi	For Medical care	Yes	NO	NO	unknown	cough		Oro-pharyngeal	Sputum	Negative	MTB detected
10		41	M	Mpoase Last Stop	For Medical care	Yes	NO	NO	unknown	cough		Oro-pharyngeal	Sputum	Negative	MTB detected
11		13	M	Shiabu	For Medical care	Yes	NO	NO	unknown	cough		Oro-pharyngeal	Sputum	Negative	MTB detected high
12		33	F	Mamprobi Ayalolo	For Medical care	Yes	NO	NO	unknown	cough		Oro-pharyngeal	Sputum	Negative	MTB not detected
13		69	M	Old Dansoman	For Medical care	Yes	NO	NO	unknown	cough		Oro-pharyngeal	Sputum	Negative	MTB not detected
14		24	M	ogbojo	For Medical care	Yes	None	No	unknown	cough		Oro-pharyngeal	Sputum	Negative	MTB not detected
15		33	M	ogbojo new market	visit client	no	no	no	unknown	fever/headache		Oro-pharyngeal	Sputum	Negative	MTB not detected
16		43	M	social welfare	visit client	yes	no	no	unknown	cough		Oro-pharyngeal	Sputum	Negative	MTB not detected
17		21	F	Trassaco estate	For Medical care	yes	no	no	unknown	cough		Oro-pharyngeal	Sputum	Negative	MTB not detected
18		46	M	kasoa	For Medical care	no	no	no	unknown	fever and bodily pains		Oro-pharyngeal	Sputum	Negative	MTB not detected
19		49	F	agbogba	For Medical care	yes	no	no	unknown	cough		Oro-pharyngeal	Sputum	Negative	MTB not detected
20		65	F	lakeside estate	For Medical care	no	no	no	unknown	fever and malaise		Oro-pharyngeal	Sputum	Negative	MTB not detected
21		36	F	adenta new site	For Medical care	yes	no	no	unknown	cough		Oro-pharyngeal	Sputum	Negative	MTB not detected
22		50	M	adenta	visit client	no	no	no	unknown	nausea and fever		Oro-pharyngeal	Sputum	Negative	MTB not detected
23		46	F	madina	visit client	no	no	no	unknown	headache		Oro-pharyngeal	Sputum	Negative	MTB not detected
24		54	F	oyarifa	For Medical care	no	no	no	no	sore throat		Oro-pharyngeal	Sputum	Negative	MTB not detected
25		20	M	madina ritz	For Medical care	no	no	no	unknown	fever		Oro-pharyngeal	Sputum	Negative	MTB not detected
26		59	F	madina behind unibank	For Medical care	no	no	no	unknown	runny nose		Oro-pharyngeal	Sputum	Negative	MTB not detected
27		22	M	botwe	For Medical care	no	no	no	unknown	headache		Oro-pharyngeal	Sputum	Negative	MTB not detected
28		25	M	botwe	For Medical care	yes	no	no	unknown	fever and cough		Oro-pharyngeal	Sputum	Negative	MTB not detected
29		33	M	oyarifa	For Medical care	yes	no	no	unknown	cough		Oro-pharyngeal	Sputum	Negative	MTB not detected
30		28	F	botwe	visit client	no	no	no	unknown	fever		Oro-pharyngeal	Sputum	Negative	MTB not detected
31		38	M	Japan motors	visit client	no	no	no	unknown	headache		Oro-pharyngeal	Sputum	Negative	MTB not detected
32		28	F	ashongman Estate	For Medical care	Yes	no	no	unknown	cough		Oro-pharyngeal	Sputum	Negative	MTB not detected
33		34	M	madina old road	For Medical care	yes	no	no	unknown	cough		Oro-pharyngeal	Sputum	Negative	MTB not detected
34		45	M	adjiriganor	visit client	no	no	no	unknown	fever		Oro-pharyngeal	Sputum	Negative	MTB not detected
35		43	F	lakeside estate	visit client	no	no	no	unknown	headache		Oro-pharyngeal	Sputum	Negative	MTB not detected
36		41	F	pigfarm/Newtown	For Medical care	no	no	no	unknown	fever		Oro-pharyngeal	Sputum	Negative	MTB not detected
37		40	M	North Kaneshie near Theresah School	Cough, Bodily pains	Yes	Yes	Yes	Yes	Cough, diffulty in breathing		Oro-pharyngeal	Sputum	Negative	MTB not detected
38		79	M	North Kaneshie near Holy Trinity	Cough, chest pains	Yes	No	Yes	Yes	Cough, diffulty in breathing		Oro-pharyngeal	Sputum	Negative	MTB not detected
39		78	M	FADAMA Masalachi	Cough, breathlessness	Yes	No	Yes	No	Cough, sore throat		Oro-pharyngeal	Sputum	Negative	MTB not detected
40		47	M	Abossey Okai Zongo	Cough	Yes	No	Yes	Not Known	Cough, breathlessness		Oro-pharyngeal	Sputum	Negative	MTB not detected
41		48	M	Darkuman Circle Station	Cough & Chest pains	Yes	No	Yes	Not Known	Cough, sore throat		Oro-pharyngeal	Sputum	Negative	MTB not detected
42		40	F	Darkuman police Station	Cough & Chest pains	Yes	No	Yes	Not Known	Cough, diffulty in breathing		Oro-pharyngeal	Sputum	Negative	MTB not detected
43		60	M	Opposite Therasah's Clinic	Cough & Chest pains	Yes	No	Yes	No	Cough, sore throat		Oro-pharyngeal	Sputum	Negative	MTB not detected
44		57	M	Weija-Taitop 0277499202	For Medical care	Yes	No	No	unknown	cough,difficulty in breathing		Oro-pharyngeal	Sputum	Positive	MTB NOT DETECTED
45		76	MALE	TABORA ALHAJI 0244797771	IN-PATIENT	YES	NO	NO	UKNOWN	COUGH ,WEIGHT LOSS,CHEST PAIN		Oro-pharyngeal	Sputum	POSITIVE	MTB NOT DETECTED
46		65	FEMALE	ACHIMOTA 0244385230	IN- PATIENT	YES	NO	NO	UNKNOWN	COUGH ,WEIGHT LOSS		Oro-pharyngeal	Sputum	Negative	MTB NOT DETECTED
47		59	FEMALE	NORTH KANESHIE 0244210215	IN- PATIENT	YES	NO	NO	UNKNOWN	CHEST PAIN, COUGH		Oro-pharyngeal	Sputum	POSITIVE	MTB NOT DETECTED
48		26	FEMALE	ADJINGANOR 0245608959	IN- PATIENT	YES	NO	NO	UNKNOWN	WEIGHT LOSS, COUGH		Oro-pharyngeal	Sputum	NEGATIVE	MTB NOT DETECTED
49		33	MALE	SPINTEX 0501516517	IN- PATIENT	YES	NO	NO	UNKNOWN	COUGH		Oro-pharyngeal	Sputum	POSITIVE	MTB NOT DETECTED
50		53	FEMALE	NORTH-KANESHIE 0506922162	WALK-IN	YES	NO	NO	UKNOWN	COUGH		Oro-pharyngeal	Sputum	NEGATIVE	MTB NOT DETECTED
51		42	FEMALE	OYARIFA 0244797771	WALK-IN	YES	NO	NO	UKNOWN	CIUGH		Oro-pharyngeal	Sputum	NEGATIVE	MTB NOT DETECTED
52		26	MALE	AKWATIA ASAKORE 0559225397	WALK-IN	YES	NO	NO	UKNOWN	COUGH, CHEST PAIN		Oro-pharyngeal	Sputum	NEGATIVE	MTB NOT DETECTED
53		67	FEMALE	ISRAEL ALHAJI 0542986360	WALK-IN	YES	NO	NO	UKNOWN	COUGH		Oro-pharyngeal	Sputum	POSITIVE	MTB NOT DETECTED
54		54	MALE	KWASHIEMAN 0547810988	WALK-IN	YES	NO	NO	UKNOWN	COUGH		Oro-pharyngeal	Sputum	NEGATIVE	MTB NOT DETECTED
55		16	MALE	KWABENYA 0549688368	WALK-IN	YES	NO	NO	UKNOWN	COUGH		Oro-pharyngeal	Sputum	NEGATIVE	MTB NOT DETECTED
56		45	MALE	KWABENYA 0549688368	WALK-IN	YES	NO	NO	UKNOWN	COUGH, CHEST PAIN		Oro-pharyngeal	Sputum	NEGATIVE	MTB NOT DETECTED
57		49	FEMALE	ACCRA ACADEMY 0244576150	WALK-IN	YES	NO	NO	UKNOWN	COUGH		Oro-pharyngeal	Sputum	NEGATIVE	MTB NOT DETECTED
58		46	MALE	DANSOMAN 0244156305	WALK-IN	YES	NO	NO	UKNOWN	COUGH		Oro-pharyngeal	Sputum	Negative	MTB NOT DETECTED
59		54	FEMALE	AWOSHIE 0241347428	WALK-IN	YES	NO	NO	UKNOWN	WEIGHT LOSS, COUGH		Oro-pharyngeal	Sputum	NEGATIVE	MTB NOT DETECTED
60		36	MALE	KASOA OLD BARRIER 0276211487	WALK-IN	YES	NO	NO	UKNOWN	COUGH		Oro-pharyngeal	Sputum	POSITIVE	MTB NOT DETECTED
61		35	MALE	ADENTA NEW LEGON 0246294827	WALK-IN	YES	NO	NO	UKNOWN	COUGH		Oro-pharyngeal	Sputum	POSITIVE	MTB NOT DETECTED
62		31	MALE	ASHAIMAN ADJEI 0242365454	WALK-IN	YES	NO	NO	UKNOWN	COUGH		Oro-pharyngeal	Sputum	NEGATIVE	MTB NOT DETECTED
63		24	MALE	SOWUTWOM 0509049024	WALK-IN	YES	NO	NO	UKNOWN	COUGH		Oro-pharyngeal	Sputum	NEGATIVE	MTB NOT DETECTED
64		56	MALE	TEMA COMM 19 02462821012	WALK-IN	YES	NO	NO	UKNOWN	WEIGHT LOSS, COUGH		Oro-pharyngeal	Sputum	POSITIVE	MTB NOT DETECTED
65		59	FEMALE	MADINA 0244260668	WALK-IN	YES	NO	NO	UKNOWN	COUGH		Oro-pharyngeal	Sputum	POSITIVE	MTB NOT DETECTED
66		51	MALE	EAST LEGON 0245991516	WALK-IN	YES	NO	NO	UKNOWN	COUGH		Oro-pharyngeal	Sputum	POSITIVE	MTB NOT DETECTED
67		34	FEMALE	KASOA 0540281210	IN- PATIENT	YES	NO	NO	UNKNOWN	COUGH		Oro-pharyngeal	Sputum	NEGATIVE	MTB NOT DETECTED
68		71	FEMALE		IN- PATIENT	YES	NO	NO	UNKNOWN	COUGH		Oro-pharyngeal	Sputum	POSITIVE	MTB NOT DETECTED
69		53	MALE	BORTIANOR 0260636960	IN- PATIENT	YES	NO	NO	UNKNOWN	COUGH		Oro-pharyngeal	Sputum	POSITIVE	MTB DETECTED
70		45	FEMALE	C/O 0243128111	IN- PATIENT	YES	NO	NO	UNKNOWN	COUGH		Oro-pharyngeal	Sputum	NEGATIVE	MTB DETECTED
71		79	MALE	KASOA 0247032060	IN- PATIENT	YES	NO	NO	UNKNOWN	COUGH		Oro-pharyngeal	Sputum	NEGATIVE	MTB NOT DETECTED
72		25	FEMALE	HAATSO 0559664235	WALK-IN	YES	NO	NO	UKNOWN	COUGH		Oro-pharyngeal	Sputum	NEGATIVE	MTB NOT DETECTED
73		28	MALE	549050279	WALK-IN	YES	NO	NO	UKNOWN	COUGH,WEIGHT LOSS		Oro-pharyngeal	Sputum	NEGATIVE	MTB NOT DETECTED
74		57	FEMALE		WALK-IN	YES	NO	NO	UKNOWN	COUGH , CHEST PAIN		Oro-pharyngeal	Sputum	NEGATIVE	MTB NOT DETECTED
75		9	FEMALE	DANSOMAN 0242858844	WALK-IN	YES	NO	NO	UKNOWN	COUGH, CHEST PAIN		Oro-pharyngeal	Sputum	NEGATIVE	MTB NOT DETECTED
76		13	FEMALE	KUTUNSE 0550025575	WALK-IN	YES	NO	NO	UKNOWN	COUGH		Oro-pharyngeal	Sputum	NEGATIVE	MTB NOT DETECTED
77		70	MALE	NIMA 0247357678	IN- PATIENT	YES	NO	NO	UNKNOWN	CHEST PAIN, COUGH		Oro-pharyngeal	Sputum	NEGATIVE	MTB NOT DETECTED
78		42	MALE	OFANKOR 0244142584	WALK-IN	YES	NO	NO	UKNOWN	COUGH		Oro-pharyngeal	Sputum	NEGATIVE	MTB NOT DETECTED
79		42	MALE	NSAWAM ADOAGYIRI 0209972354	WALK-IN	YES	NO	NO	UKNOWN	COUGH		Oro-pharyngeal	Sputum	NEGATIVE	MTB NOT DETECTED
80		78	FEMALE	MATAHEKO RUSSIA 0243503081	WALK-IN	YES	NO	NO	UKNOWN	COUGH		Oro-pharyngeal	Sputum	NEGATIVE	MTB NOT DETECTED
81		49	MALE	OLDCASHONGMAN 0244882829	WALK-IN	YES	NO	NO	UKNOWN	COUGH		Oro-pharyngeal	Sputum	POSITIVE	MTB NOT DETECTED
82		34	FEMALE	KASOA AMANFROM 0559018256	IN- PATIENT	YES	NO	NO	UNKNOWN	COUGH		Oro-pharyngeal	Sputum	NEGATIVE	MTB NOT DETECTED
83		26	MALE	ACCRA CMB 0543802028	IN- PATIENT	YES	NO	NO	UNKNOWN	COUGH		Oro-pharyngeal	Sputum	NEGATIVE	MTB NOT DETECTED
84		42	FEMALE	KASOA LIBERIA CAMP 0542718504	WALK-IN	YES	NO	NO	UNKNOWN	COUGH		Oro-pharyngeal	Sputum	NEGATIVE	MTB NOT DETECTED
85		34	M	LA	TB CASE	Yes	TES	YES	NOT KNOWN	COUGH		Oro-pharyngeal	Not Done	NEGATIVE	Not Applicable
86		23	M	Zenu	for medical care	yes	no	no	unknown	cough		Oro-pharyngeal	sputum	Negative	MTB detected
87		52	F	Tema community 25,castle street	for medical care	yey	no	no	unknown	cough		Oro-pharyngeal	sputum	Negative	MTB detected
88		62	M	tabora near ultimate int sch	For Medical care	no	None	No	unknown	difficulty in breathing, palpitations		Oro-pharyngeal	sputum	POSITIVE	MTB NOT DETECTED
89		61	F	Eastern region kyebi papamu	For Medical care	Yes	no	no	unknown	cough, difficulty in breathing, loss of appetite		Oro-pharyngeal	sputum	Negative	MTB NOT DETECTED
90		73	M	ablekuma agape down	for medical care	yes	no	no	unknown	difficulty in breathing, cough and high temperature		Oro-pharyngeal	sputum	Negative	MTB NOT DETECTED
91		46	m	tabora scorpion	for medical care	no	yes	yes	unknown	high temperature		Oro-pharyngeal	sputum	Negative	MTB NOT DETECTED
92		30	M	Afiaman	For Medical care	Yes	None	No	unknown	cough		Not Done	Not Done	Not Applicable	MTB detected medium
93		46	F	Amasaman 3 Junction	For Medical care	Yes	no	no	unknown	cough		Not Done	Not Done	Negative	MTB detected medium
94		48	F	Pokuase Adusa Qtrs	For Medical care	Yes	No	No	unknown	cough		Oro-pharyngeal	Not Done	Negative	Not Applicable
95		27	F	Abensu Quarters	For Medical care	Yes	No	No	unknown	cough, headache		Oro-pharyngeal	Not Done	Negative	Not Applicable
96		12	F	Agya Herbal	For Medical care	Yes	No	No	unknown	Cough,headache, abdominal pain, loss of appetite		Oro-pharyngeal	Not Done	Negative	Not Applicable
97		37	M	Oshuiman	For Medical care	Yes	No	No	unknown	Cough, diarrhoea, difficult breathing		Oro-pharyngeal	Not Done	Negative	Not Applicable
98		38	M	Kojo Ashong	For Medical care	Yes	No	NO		Cough,chest pain, muscle pain		Oro-pharyngeal	Not Done	Negative	Not Applicable
99		37	M		For Medical care	Yes	No	No	unknown	Cough		Oro-pharyngeal	Not Done	Negative	Not Applicable
100		20	F		For Medical care	Yes	N	No	unknown	Cough		Oro-pharyngeal	Not Done	Negative	Not Applicable
101		54	M	Osofoaman	For Medical care	Yes	No	No	unknown	Cough		Oro-pharyngeal	Not Done	Negative	Not Applicable
102		34	F		For Medical care	Yes	No	No	unknown	cough, headache		Oro-pharyngeal	Not Done	Negative	Not Applicable
103		36	M	Ofankor	For Medical care	Yes	No	No	unknown	Cough,chest pain, muscle pain		Oro-pharyngeal	Not Done	Positive	Not Applicable
104		67	F	Pokuase	For Medical care	Yes	No	No	unknown	Cough,chest pain, muscle pain		Oro-pharyngeal	Not Done	Negative	Not Applicable
105		43	M	Amasaman	For Medical care	Yes	No	No	Unkwown	cough, headache		Oro-pharyngeal	Not Done	Negative	Not Applicable
106		55	F	Achiaman	For Medical care	Yes	No	No	Unkwown	Cough,chest pain, fever, fatique		Oro-pharyngeal	Not Done	Positive	Not Applicable
107		30	M	Opah	For Medical care	Yes	No	No	Unkwown	Cough,chest pain, muscle pain		Oro-pharyngeal	Not Done	Negative	Not Applicable
108		23	M	Amasaman	For Medical care	Yes	No	No	Unkwown	cough, headache		Oro-pharyngeal	Not Done	Negative	Not Applicable
109		38	M	Stadium Amasaman	For Medical care	Yes	No	No	Unkwown	Cough,chest pain, muscle pain,fever,		Oro-pharyngeal	Not Done	Negative	Not Applicable
110		19	F	Pobiman	For Medical care	Yes	No	No	Unkwown	Cough, diarrhoea, difficult breathing		Oro-pharyngeal	Not Done	Positive	Not Applicable
111		21	M	Kosoa Bill gate	For Medical care	Yes	No	No	Unkwown	Chest pain, runny nose, cough		Oro-pharyngeal	Not Done	Negative	Not Applicable
112		59	F	Ayikai doblo	For Medical care	Yes	No	No	Unkwown	fatigue, fever, headache		Oro-pharyngeal	Not Done	Negative	Not Applicable
113		44	F	Manhea	For Medical care	Yes	N	No	Unkwown	cough,fever		Oro-pharyngeal	Not Done	Negative	Not Applicable
114		30	M	Amasaman Police Qtrs	For Medical care	Yes	No	No	Unkwown	Cough,chest pain, muscle pain,fever,		Oro-pharyngeal	Not Done	Negative	Not Applicable
115		32	M	Amasaman	For Medical care	Yes	No	No	Unkwown	cough, headache		Oro-pharyngeal	Not Done	Negative	Not Applicable
116		40	M		For Medical care	Yes	No	No	Ukwown	Cough, diarrhoea, difficult breathing		Oro-pharyngeal	Not Done	Positive	Not Applicable
117		41	M	Sonitra	For Medical care	Yes	No	No	Ukwown	Cough,chest pain, fever, fatique		Oro-pharyngeal	Not Done	Positive	Not Applicable
118		21	F	Abease	For Medical care	Yes	No	No	Ukwown	Chest pain, runny nose, cough		Oro-pharyngeal	Not Done	Negative	Not Applicable
119		40	M		For Medical care	Yes	No	No	Ukwown	Cough		Oro-pharyngeal	Not Done	Negative	Not Applicable
120		40	M	Fise Pokuase	For Medical care	Yes	No	No	Ukwown	Cough,chest pain, fever, fatique		Oro-pharyngeal	Not Done	Negative	Not Applicable
121		50	M	Fise Pokuase	For Medical care	Yes	No	No	Ukwown	Diarrhoea,general weakness,headache,chest pain,joint pain,loss of taste,stomach pains,muscular pains		Oro-pharyngeal	Not Done	Negative	Not Applicable
122		36	M	Medie	For Medical care	Yes	No	No	Unkwown	Cough,chest pain, fever, fatique		Oro-pharyngeal	Not Done	Positive	Not Applicable
123		33	M	Kotoku	For Medical care	Yes	No	No	Unkwown	Cough,chest pain, muscle pain		Oro-pharyngeal	Not Done	Negative	Not Applicable
124		25	F	Samsam	For Medical care	Yes	No	No	Unkwown	Chest pain, runny nose, cough		Oro-pharyngeal	Not Done	Negative	Not Applicable
125		55	M	Pokuase	For Medical care	Yes	No	No	Unkwown	Cough		Oro-pharyngeal	Not Done	Negative	Not Applicable
126		22	F	Faase	For Medical care	Yes	No	No	Unkwown	Chest pain, runny nose, cough		Oro-pharyngeal	Not Done	Negative	Not Applicable
127			M	KOKOMPE	For Medical care	Yes	NO	NO	unknown	cough		Oro-pharyngeal	Not Done	Negative	MTB detected medium
128		23	M	CAC JUNCTION KOKOMPE	For Medical care	Yes	NO	NO	unknown	cough		Oro-pharyngeal	Not Done	Negative	MTB detected medium
129		30	M	552482085	For Medical care	Yes	NO	NO	unknown	cough		Oro-pharyngeal	Not Done	Negative	Not Applicable
130			M	248308201	For Medical care	Yes	NO	NO	unknown	cough		Oro-pharyngeal	Not Done	Negative	Not Applicable
131		40	M	244668153	For Medical care	Yes	NO	NO	unknown	cough		Oro-pharyngeal	Not Done	Negative	Not Applicable
132		15	M	552380633	For Medical care	Yes	NO	NO	unknown	cough		Oro-pharyngeal	Not Done	Negative	Not Applicable
133		12	F		For Medical care	Yes	NO	NO	unknown	cough		Oro-pharyngeal	Not Done	Negative	Not Applicable
134		30	M		For Medical care	Yes	NO	NO	unknown	cough		Oro-pharyngeal	Not Done	Negative	Not Applicable
135		29	F		For Medical care	Yes	NO	NO	unknown	cough		Oro-pharyngeal	Not Done	Negative	Not Applicable
136		38	F		For Medical care	Yes	NO	NO	unknown	cough		Oro-pharyngeal	Not Done	Negative	Not Applicable
137		34	M		For Medical care	Yes	NO	NO	unknown	cough		Oro-pharyngeal	Not Done	Negative	Not Applicable
138		25	M		For Medical care	Yes	NO	NO	unknown	cough		Oro-pharyngeal	Not Done	Negative	Not Applicable
139		85	M		For Medical care	Yes	NO	NO	unknown	cough		Oro-pharyngeal	Not Done	Negative	Not Applicable
140		37	F		For Medical care	Yes	NO	NO	YES	COUGH,FEVER		Oro-pharyngeal	Not Done	Negative	Not Applicable
141		47	F		For Medical care	Yes	NO	NO	unknown	cough		Oro-pharyngeal	Not Done	Negative	Not Applicable
142		40	F		For Medical care	Yes	NO	NO	unknown	cough		Oro-pharyngeal	Not Done	Negative	Not Applicable
143		60	F		For Medical care	Yes	NO	NO	unknown	cough		Oro-pharyngeal	Not Done	Negative	Not Applicable
144		11	F	557712169	For Medical care	Yes	NO	NO	unknown	cough		Oro-pharyngeal	Not Done	Negative	Not Applicable
145		38	F		For Medical care	Yes	NO	NO	unknown	cough		Oro-pharyngeal	Not Done	Negative	Not Applicable
146		39	F		For Medical care	Yes	NO	NO	unknown	cough		Oro-pharyngeal	Not Done	Negative	Not Applicable
147		25	F		For Medical care	Yes	NO	NO	unknown	cough		Oro-pharyngeal	Not Done	Negative	Not Applicable
148		56	F		For Medical care	Yes	NO	NO	unknown	cough		Oro-pharyngeal	Not Done	Negative	Not Applicable
149		48	F		For Medical care	Yes	NO	NO	unknown	cough		Oro-pharyngeal	Not Done	Negative	Not Applicable
150		50	M	509344460	For Medical care	Yes	NO	NO	unknown	cough		Oro-pharyngeal	Not Done	Negative	Not Applicable
151			M	546693151	For Medical care	Yes	NO	NO	unknown	cough		Oro-pharyngeal	Not Done	Negative	Not Applicable
152		78	F		For Medical care	Yes	NO	NO	unknown	cough		Oro-pharyngeal	Not Done	Negative	Not Applicable
153		28	M	555509383	For Medical care	Yes	NO	NO	unknown	cough		Oro-pharyngeal	Not Done	Negative	Not Applicable
154		48	F	55173667	For Medical care	Yes	NO	NO	unknown	cough		Oro-pharyngeal	Not Done	Negative	Not Applicable
155		70	F	549332974	For Medical care	Yes	NO	NO	unknown	cough		Oro-pharyngeal	Not Done	Negative	Not Applicable
156		47	F	243953319	For Medical care	Yes	NO	NO	unknown	cough		Oro-pharyngeal	Not Done	Negative	Not Applicable
157		42	M	243154409	For Medical care	Yes	NO	NO	unknown	cough		Oro-pharyngeal	Not Done	Negative	Not Applicable
158		42	M	245339177	For Medical care	Yes	NO	NO	unknown	cough		Oro-pharyngeal	Not Done	Negative	Not Applicable
159		33	F	557809488	For Medical care	Yes	NO	NO	unknown	cough		Oro-pharyngeal	Not Done	Negative	Not Applicable
160		37	F	243073109	For Medical care	Yes	NO	NO	unknown	cough		Oro-pharyngeal	Not Done	Negative	Not Applicable
161		16	F	243176638	For Medical care	Yes	NO	NO	unknown	cough		Oro-pharyngeal	Not Done	Negative	Not Applicable
162		47	M	276300021	For Medical care	Yes	NO	NO	unknown	cough		Oro-pharyngeal	Not Done	Negative	Not Applicable
163		62	F	246950246	For Medical care	Yes	NO	NO	unknown	cough		Oro-pharyngeal	Not Done	Negative	Not Applicable
164		25	F	557234982	For Medical care	Yes	NO	NO	unknown	cough		Oro-pharyngeal	Not Done	Negative	Not Applicable
165		67	F	276158120	For Medical care	Yes	NO	NO	unknown	cough		Oro-pharyngeal	Not Done	Negative	Not Applicable
166		25	F	244253259	For Medical care	Yes	NO	NO	unknown	cough		Oro-pharyngeal	Not Done	Negative	Not Applicable
167		67	F	276158120	For Medical care	Yes	NO	NO	unknown	cough		Oro-pharyngeal	Not Done	Negative	Not Applicable
168		62		244942448	For Medical care	Yes	NO	NO	unknown	cough		Oro-pharyngeal	Not Done	Negative	Not Applicable
169		27	F	245339177	For Medical care	Yes	NO	NO	unknown	cough		Oro-pharyngeal	Not Done	Negative	Not Applicable
170		18	F	542863365	For Medical care	Yes	NO	NO	unknown	cough		Oro-pharyngeal	Not Done	Negative	Not Applicable
171		42	M	242016801	For Medical care	Yes	NO	NO	unknown	cough		Oro-pharyngeal	Not Done	Negative	Not Applicable
172		21	F	548414034	For Medical care	Yes	NO	NO	unknown	cough		Oro-pharyngeal	Not Done	Negative	Not Applicable
173		45	F	505507431	For Medical care	Yes	NO	NO	unknown	cough		Oro-pharyngeal	Not Done	Negative	Not Applicable
174		54	F	24953730	For Medical care	Yes	NO	NO	unknown	cough		Oro-pharyngeal	Not Done	Negative	Not Applicable
175		26	F		For Medical care	Yes	NO	NO	unknown	cough		Oro-pharyngeal	Not Done	Negative	Not Applicable
176		33	F		For Medical care	Yes	NO	NO	unknown	cough		Oro-pharyngeal	Not Done	Negative	Not Applicable
177		19	M	54182867	For Medical care	Yes	NO	NO	unknown	cough		Oro-pharyngeal	Not Done	Negative	Not Applicable
178		35	F	559337214	For Medical care	Yes	NO	NO	unknown	cough		Oro-pharyngeal	Not Done	Negative	Not Applicable
179		48	M	557508643	For Medical care	Yes	NO	NO	unknown	cough		Oro-pharyngeal	Not Done	Negative	Not Applicable
180		19	F		For Medical care	Yes	NO	NO	unknown	cough		Oro-pharyngeal	Not Done	Negative	Not Applicable
181		56	F		For Medical care	Yes	NO	NO	unknown	cough		Oro-pharyngeal	Not Done	Negative	Not Applicable
182		47	M	207047326	For Medical care	Yes	NO	NO	unknown	cough		Oro-pharyngeal	Not Done	Negative	Not Applicable
183		25	F	507979131	For Medical care	Yes	NO	NO	unknown	cough		Oro-pharyngeal	Not Done	Negative	Not Applicable
184		78	F	277474433	For Medical care	Yes	NO	NO	unknown	cough		Oro-pharyngeal	Not Done	Negative	Not Applicable
185		11	F	200918814	For Medical care	Yes	NO	NO	unknown	cough		Oro-pharyngeal	Not Done	Negative	Not Applicable
186		64	F		For Medical care	Yes	NO	NO	unknown	cough		Oro-pharyngeal	Not Done	Negative	Not Applicable
187		36	F	246104441	For Medical care	Yes	NO	NO	unknown	cough		Oro-pharyngeal	Not Done	Negative	Not Applicable
188		53	F	243177342	For Medical care	Yes	NO	NO	unknown	cough		Oro-pharyngeal	Not Done	Negative	Not Applicable
189		42	F	559406384	For Medical care	Yes	NO	NO	unknown	cough		Oro-pharyngeal	Not Done	Negative	Not Applicable
190		43	F		For Medical care	Yes	NO	NO	unknown	cough		Oro-pharyngeal	Not Done	Negative	Not Applicable
191		24	M	559244009	For Medical care	Yes	NO	NO	unknown	cough		Oro-pharyngeal	Not Done	Negative	Not Applicable
192		35	F	546807364	For Medical care	Yes	NO	NO	unknown	cough		Oro-pharyngeal	Not Done	Negative	Not Applicable
193					For Medical care	Yes	NO	NO	unknown	cough		Oro-pharyngeal	Not Done	Negative	Not Applicable
194		35	F	557712169	For Medical care	Yes	NO	NO	unknown	cough		Oro-pharyngeal	Not Done	Negative	Not Applicable
195		21	F	544916422	For Medical care	Yes	NO	NO	unknown	cough		Oro-pharyngeal	Not Done	Negative	Not Applicable
196		37	M	244155132	For Medical care	Yes	NO	NO	unknown	cough		Oro-pharyngeal	Not Done	Negative	Not Applicable
197			F	245339177	For Medical care	Yes	NO	NO	unknown	cough		Oro-pharyngeal	Not Done	Negative	Not Applicable
198		34	F	242632187	For Medical care	Yes	NO	NO	unknown	cough		Oro-pharyngeal	Not Done	Negative	Not Applicable
199		50	M	248338820	For Medical care	Yes	YES	YES	unknown	cough ,chest pain		Oro-pharyngeal	Not Done	Negative	Not Applicable
200		68	F	243133240	For Medical care	Yes	NO	NO	unknown	cough		Oro-pharyngeal	Not Done	Negative	Not Applicable
201		21	F	557458037	For Medical care	Yes	NO	NO	unknown	cough		Oro-pharyngeal	Not Done	Negative	Not Applicable
202		34	F	542036955	For Medical care	Yes	NO	NO	unknown	cough		Oro-pharyngeal	Not Done	Negative	Not Applicable
203		29	M	244450904	For Medical care	Yes	NO	NO	unknown	cough		Oro-pharyngeal	Not Done	Negative	Not Applicable
204		29	M	57685931	For Medical care	Yes	NO	NO	unknown	cough		Oro-pharyngeal	Not Done	Negative	Not Applicable
205		29	M	PAAPASE	For Medical care	Yes	No	No	Unknown	cough, fever		Oro-pharyngeal	Not Done	Negative	Not Applicable
206		39	M	Galiba Market	For Medical care	Yes	No	No	Ubknown	Cough, loss of weight		Oro-pharyngeal	Not Done	Negative	Not Applicable
207		94	F	Top Town	For Medical care	Yes	No	No	Unknown	Cough, Fever		Oro-pharyngeal	Not Done	Negative	Not Applicable
208		35	M	Obom Road	For Medical care	Yes	No	No	Unknown	Coughg		Oro-pharyngeal	Not Done	Negative	Not Applicable
